# Supplementary material for: Carbonized Cotton Fabric-Based Flexible Capacitive Pressure Sensor Using a Porous Dielectric Layer with Tilted Air Gaps
Source: Sensors (Basel). 2021 Jun 4;21(11):3895. doi: 10.3390/s21113895 (PMC8200227; doi:10.3390/s21113895)
Supplement: Supplementary file 1 [file sensors-21-03895-s001.zip]

Archive with 1 entries (1 files):
- sensors-1232996-supplementary.pdf
